# Supplementary material for: Diversity and distribution of the cladocerans (Crustacea, Branchiopoda) in Thailand
Source: Biodivers Data J. 2023 May 25;11:e103553. doi: 10.3897/BDJ.11.e103553 (PMC10236201; doi:10.3897/BDJ.11.e103553)
Supplement: Supplementary material 2 — Sorensen’s Similarity Index of cladoceran species amongst geographical regions [file bdj-11-e103553-s002.xlsx]

## Sheet: Worksheet
Regions	N	NE	W	E	C
S	0.11	0.72	0.62	0.11	0.5
C	0.23	0.46	0.62	0.24
E	0.75	0.2	0.32
W	0.31	0.64
NE	0.18
